# Supplementary material for: Effects of Palliative Care Education on Healthcare Professional Students: An Umbrella Review
Source: Med Sci Educ. 2026 Jan 17;36(2):989–1002. doi: 10.1007/s40670-026-02640-8 (PMC13197522; doi:10.1007/s40670-026-02640-8)
Supplement: Supplementary file 1 — (XLSX 96.0 KB) [file 40670_2026_2640_MOESM1_ESM.xlsx]

## Sheet: Appendix I
Appendix I. Search strategy of Medline (via PubMed)
#1	" Palliative Care "[Mesh] OR " Hospice Care "[Mesh] OR Bereavement [Mesh] OR " Terminal Care "[Mesh] OR Hospices [Mesh] OR Death [Mesh] OR " Hospice and Palliative Care Nursing"[Mesh] OR " Palliative Medicine "[Mesh] OR " Advance Care Planning "[Mesh]
#2	"Palliative Care" [Title/Abstract]) OR "Hospice Care" [Title/Abstract] OR "Hospice Nursing*" [Title/Abstract] OR "Palliative Nursing*" [Title/Abstract] OR "Palliative Treatment*" [Title/Abstract] OR "Palliative Supportive Care" [Title/Abstract] OR "Hospice Program*" [Title/Abstract] OR "Bereavement Care" [Title/Abstract] OR "end of life care" [Title/Abstract] OR "End-Of-Life Care" [Title/Abstract…
#3	#1 OR #2
#4	Education [Mesh] OR Teaching [Mesh] OR "Teaching Materials"[Mesh] OR Curriculum [Mesh] OR "Education, Medical"[Mesh] OR "Education, Medical, Undergraduate"[Mesh]) OR "Education, Graduate"[Mesh]
#5	"medical education" [Title/Abstract] OR "graduate education" [Title/Abstract] OR "undergraduate education"[Title/Abstract] OR "classroom teaching"[Title/Abstract] OR curricul*[Title/Abstract] OR course*[Title/Abstract] OR "educational activities"[Title/Abstract] OR "Educational model*"[Title/Abstract] OR teach*[Title/Abstract] OR learn*[Title/Abstract] OR train*[Title/Abstract] OR "undergraduate …
#6	#4 OR #5
#7	#3 AND #6 (Filter by publication type: systematic review or review)
Note: The PubMed strategy was adapted for all other databases using equivalent subject headings and Boolean structures, while maintaining the same core concepts.

## Sheet: Appendix II
Multimedia Appendix II: Primary studies overlap within included systematic reviews
Systematic reviews/ Primary studies	Hökkä et al., 2022	Donne et al., 2019	Shaw et al., 2010	Bickel-Swenson 2007	Boland et al., 2020	Centeno & Rodrı´guez-Nu´n˜ez 2015	Lippe & Carter, 2015	Ruiz-Pellón et al.,2020	Kukimoto et al.,2023	Kirkpatrick et al.,2017	Wang Yan，2022	Lippe et al., 2018	Number of primary studies overlap within systematic reviews
Arber (2001)							X						1
Auret (2008)					X								1
Alexander (2006)			X										1
Bagatell (2002)			X										1
Bassah (2018)								X					1
Ballesteros et al (2014)						X							1
Bailey and Hewison (2014)												X	1
Bloomfield (2015)								X					1
Barrere et al (2008)							X						1	overlap indiqué dans tableau de résultats a
Braun (2013)						X							1
Brien et al (2008)							X						1
Barclay (2015)						X							1	Pas de problème d'overlap car pas de résultat pertinent à extraire pour Nicoll
Bailey (2005)			X										1	Il n'y pas de "problème" d'overlap car pas de résultat dans Du, et résultats regoupés de 5 études dans Kang
Bush and Shahwan-Akl 1 (2013)												X	1
Brand (2015)						X							1
Brand (2012)					X							X	2
Brownfield (2009)					X								1
Bowden (2013)						X							1
Byrne (2020)											X		1
Carman (2016)	X									X		X	3
Centeno (2014)						X							1
Chang (2009)	X				X							X	3
Charalambous (2013)						X							1	overlap indiqué dans tableau de résultats b
Corcoran (2013)						X							1
Coppola (2016)		X											1
Crawford et al, (2015)						X							1
Day (2015)	X	X			X	X						X	5
Dando (2011)									X				1
Dame and Hoebeke (2016)							X						1	overlap indiqué dans tableau de résultats c
DeVita et al, (2003)			X										1	overlap indiqué dans tableau de résultats d
DiBartolo and Seldomridge (2009)							X						1
Dobbins (2011)	X						X						2
Dorner (2014)					x								1	J'ai enlevé résultat Lam-Antoniades sur Tsai car ne voulait rien… et empêche l'overlap
Eaton (2012)								X		X			2
Ellman (2016)					X				X				2
Efstathiou (2013)									X				1
Erickson(2015)									X				1
Eyigor.(2013 )						X							1
Fabro (2014)						X	X	X		X		X	5
Fluharty (2012)	X						X			X			3
Fink (2014)										X		X	2	Ici, total des études primaires ciblant les registred nurses sur nombre total des études primaires toute population confondue.
Fischer (2007)			X										1	Je crois bien oui, il y a seulement la dernière colonne qui ne me parle pas avec le 43 seul
Fischer (2003)			X										1
Fineberg (2004)									X				1
Forrest (2010)									X				1
Fraser (2001)				X									1
Gadoud (2013)						X						X	2
Gerlach (2015)						X						X	2
Gellis (2019)									X				1
Gilliland (2015)												X	1
Gugliucci (2015)						X							1
Green (2011)	X	X			X								3
Greenberg (1993)		X											3
Greenberg (1999)			x										1
Grossman (2013)										X			1
Gerlach (2015)					X								1
Gillan (2013)										X			1
Gillan (2016)								X		X			2
Guillaumet (2018)								X					1
Goldberg (2011)					X								1
Hall(2011)									X				1
Hawkins and Tredgett 2 (2016)												X	1
Head (2016)	X								X				2
Hegedus et al (2008)												X	1
Hallenbeck (1999)			X										1
Han (2005)			X										1
Hjelmfors (2016)								X					1
Hold (2015)								X					1
Hobgood (2005)			X										1
Jafari (2015)	X											X	2
Jackson (2002)					X								1
Jarabek (2008)			X										1
Jeffers (2018)											X		1
Jo & An (2015)	X					X						X	2
Kaasalainen (2015)									X				1
Kearsley et al (2014)						X							1
Kearsley et al (2013)						X							1
Kenny (2016)								X					1
Kopka (2016)								X					1
Kunkel (2016)										X			1
Kirkpatrick (2019)	X										X		2
Klaristenfeld (2007)			X										1
Korzeniewska-Eksterowicz et al(2013)						X						X	2
Kopp (2013)												X	1
Kwekkeboom et al (2005)							X						1
Kwekkeboom et a (2006)							X					X	2
Ladd (2013)										X			1
Lewis (2016)	X											X	2
Leighton and Dubas (2009)								X		X			2
López Alonso (2018)	X												1
Lippe and Beker (2015)										X		X	2
Lippe (2020)											X		1
Liao (2004)			X	X									2
Lillyman (2011)								X					1
Liu et al (2011)							X						1
Lewis (2016)											X		1
Mahan (2019)											X		1
Mallory (2003)							X					X	2
Mazuryk (2002)			X										1
McFarland (2006)			X										1
Mikhael (2008)		X											1
Mutto (2014)						X							1
Mooney (2005)							X						1
Moody (2018)	X												1
Morrison (2012)		X										X	2
Moreland (2012)							X			X		X	3
Montagnini (2004)			X										1
Montgomery et al. (2016)								X					1
Mott (2014)						X							1
Murray (2010)		X											1
Myers (2018)											X		1
Neilson (2019)											X		1
Okon (2004)			X										1
Olden (2009)			X										1
Olivier (2013)						X							1
O’Shea (2015)												X	1
Ozcakir et al (2014)						X							1
Oneschuk (1997)			X										1
Pahor (2009)									X				1
Paneduro (2014)	X				X	X							3
Pan 1 (2015)				X									1
Porter-Williamson (2004)	X			X	X							X	4
Philip (2020)											X		1
Robinson (2016)	X												1
Ross (2004)			X										1
Ross et al (1997)				x									1
Ross et al (1999)				x									1
Sagedy (2020)											X		1
Saylor (2015)	X		X							X			3
Sarabia-Cobo et al. (2016)								X					1
Schulz-Quach (2018)					x								1
Schulz (2013)	X					X							2
Schiffman (2008)			X										1
Schuh (2007)			X										1
Schaefer and Curley							X						1
Schillerstrom (2012)												X	1
Shunkwiler (2005)						X							1
Sinha et al (2015)									X			X	2
Stanton et al. (2003)			X										1
Steen (1999)				X									1
Stout-Aguila (2018)									X		X		2
Stokes et al (2010)												X	1
Sullivan (2003)				X									1
Swenty and Eggleston (2011)										X			1
Sweeney et al,(2014)						X							1
Sweeney (2015)									X				1
Tan (2013)					X	X						X	3
Tai (2014)					X								1
Tchorz et al (2013)						X							1
Tse (2017)		X			X								2
Tsai (2008)					X								1
Tamaki (2019)											X		1
Turner (2004)									X				1
Turner (2019)											X		1
Tuxbury (2012)								X		X			2
Twigg and Lynn (2012)										X		X	2
Ury (2002)			X										1
Vaidya (1999)			X										1
Van der Wath et al.(2015）								X					1
von Gunten (2012)					X							X	2
Von Gunten (2003)			X	X									2
Von Gunten (2005)			X										1
Venkatasalu (2015)	X	X						X		X			4
Yacht (2006)	X		X										2
Wang (2020)											X		1
Watts .(2014)						X							1
Weber et al (2011)												X	1
Wyrostok (2014)										X			1

## Sheet: Appendix III
Appendix III. Critical appraisal of included systematic reviews
Citation (year)	Q1	Q2	Q3	Q4	Q5	Q6	Q7	Q8	Q9	Q10	Q11	Score	Quality level
Hökkä et al., 2022	Yes	Yes	Unclear	Yes	Yes	Yes	Yes	Yes	Unclear	Unclear	Yes	9.5	high
Donne et al., 2019	Yes	Yes	Yes	Yes	Yes	Yes	Yes	Yes	Unclear	Yes	Yes	10.5	high
Shaw et al., 2010	Yes	Yes	Unclear	Yes	Unclear	Unclear	Yes	Yes	Unclear	Yes	Yes	9	high
Bickel-Swenson 2007	Yes	Unclear	Yes	Yes	N/A	N/A	Unclear	Yes	No	Yes	Yes	7	moderate
Boland et al., 2020	Yes	Yes	Yes	Yes	Yes	Yes	Yes	Yes	Unclear	Yes	Yes	10.5	high
Centeno & Rodrı´guez-Nu´n˜ez, 2015	Unclear	Unclear	Unclear	No	Unclear	Unclear	Unclear	Yes	Unclear	Yes	Yes	6.5	moderate
Lippe & Carter, 2015	Yes	Yes	Yes	Yes	Unclear	Yes	Unclear	Yes	No	Yes	Yes	9	high
Ruiz-Pellón et al., 2020	Yes	Yes	Yes	Yes	Yes	Unclear	Yes	Yes	Unclear	Unclear	Yes	9.5	high
Kukimoto et al.,2023	Yes	Yes	Unclear	Yes	Unclear	Unclear	Unclear	Yes	Unclear	Yes	Yes	8.5	moderate
Kirkpatrick et al., 2017	Yes	Yes	Yes	Unclear	Unclear	Unclear	Unclear	Yes	No	Yes	Yes	8	moderate
Lippe et al., 2018	Yes	Yes	Yes	Unclear	Unclear	Yes	Yes	Yes	No	Yes	Yes	9	high
Wang Yan，2022	Yes	Yes	Yes	Yes	Yes	Yes	Yes	Yes	No	Yes	Yes	10	high
1, yes; 0, no; 0.5, unclear; N/A, not applicable; JBI critical appraisal checklist for systematic reviews and research syntheses.
Q1 Is the review question clearly and explicitly stated?
Q2 Were the inclusion criteria appropriate for the review question?
Q3 Was the search strategy appropriate?
Q4 Were the sources and resources used to search for studies adequate?
Q5 Were the criteria for appraising studies appropriate?
Q6 Was critical appraisal conducted by two or more reviewers independently?
Q7 Were there methods to minimize errors in data extraction?
Q8 Were the methods used to combine studies appropriate?
Q9 Was the likelihood of publication bias assessed?
Q10 Were recommendations for policy and/or practice supported by the reported data?
Q11 Were the specific directives for new research appropriate?

## Sheet: Appendix IV
	Appendix IV. Primary studies												Systematic reviews
	Publication Ttitle	Study ID	Study design	Study aims	Training times (hours, days, weeks)	Training strategy/format(experimental groups )	Training content(experimental groups)	Training strategy/format(control groups)	Participants	Sample size	Outcome variables assessed	Location	Hökkä et al., 2022	Donne et al., 2019	Shaw et al., 2010	BICKEL-SWENSON 2007	Boland et al., 2020	Centeno & Rodrı´guez-Nu´n˜ez 2015	Lippe & Carter, 2015	Ruiz-Pellón et al.,2020	Kukimoto et al.,2023	Kirkpatrick et al.,2017	Wang Yan，2022	Lippe et al., 2018
1	Student nurses’ knowledge of palliative care: evaluating an education module	Arber et al.(2001)	Quasi-experimental single-group pre/posttest	To measure third year student nurses’knowledge of palliative care at thebeginning and end of a module in pallia-tive care using the PCQN	NS	lecture	Symptom control; facing death; ethical and legal issues; communication.	-	Medical students	33	knowledge	UK							X
2	Using structured clinical instruction modules (SCIM) in teaching palliative care to undergraduate medical students	Auret et al. (2008)	Quasi-experimental single-group pre/posttest	Identify if a structured clinical instruction module improves students self-rated confidence	2 hours	clinical lecture	Palliative care philosophy; death and suffering; pain management.	-	Medical students	91	knowledge and skil	Australia					X
3	A controlled trial of a short course to improve residents’ communication with patients at the end of life.	Alexander et al. (2006)	Quasi-experimental multigroup pre/posttest	Observe communication skills delivering bad news and eliciting patients' preferences for end-of-life treatment, and assess via audio-recorded standardized patient encounters before and after receiving the intervention.	16 hours	curriculum, role play, simulation	Control of pain and symptom management; communication skills; sessions designed to promote residents' understanding of the experience of patients and families, enhance their personal awareness, and inform them about ethical issues.	NS	Medical students	N=56, experi=37, control=19	communication skills	USA			X
4	When children die: A seminar series for pediatric residents	Bagatell et al. (2002)	Quasi-experimental single-group pre/posttest	Assist residents in acquiring skills needed to care for children at the end of life and to increase their comfort level regarding critical aspects of caring for dying children.	NS	seminar	Defining death; symptom management; giving bad news; ethnicity & cultural; death in context of family; impact of death on MD	-	Medical students	8	comfort	USA			X
5	Preregistration nursing students’ experiences of palliative care course in a resource -poor setting.	Bassah et al. (2018)	Qualitative study	To describe Cameroonian nursing students' experiences and perceptions of the strengths and weaknesses of a palliative care course, with a view to refining the course.	-	-	-	-	Nursing students	23	NS	NS								X
6	A qualitative exploratory study ofnursing students’ assessment of the contribution of Palliative Care learning	Ballesteros et al (2014)	Qualitative study	To study studentsviews on thecontribution of PC teaching experience	-	-	-	-	Nursing students	236	a)provided acomprehensive viewof the nursingdiscipline; b) helpedto know how to do;c) contribution to thestudents’ personalgrowth promotingself-awareness; d)importance in then ursing curriculum	Spain						X
7	The impact of a “Critical Moments” work shop on undergraduate nursing students’ attitudes to caring for patients at the end of life: an evaluation	Bailey and Hewison (2014)	Quasi-experimental single-group pre/posttest	To evaluate the impact of an educational workshop on nursing students' attitudes to caring for dying patients.	NS	lecture, group cases, discussio	A scenario based on a real-life case in critical care which presented professional, ethical and clinical challenges.	-	Nursing students	21	attitudes	UK												X
8	Enhancing student communication during end -of life care: A pilot study.	Bloomfield et al. (2015)	Quasi-experimental single-group pre/posttest	To design, implement, and evaluate an educational intervention employing simulated patient actors to enhance students' abilities to communicate with dying patients and their families.	NS	simulation	-	-	Medical and nursing students	NS	perceptions of confidence and competence levels	UK								X
9	The influence of end-of-life education on attitudes of nursing students	Barrere et al (2008)	Quasi-experimental, longitudinal repeated measures	Evaluate the influence of the integration of the ELNEC curriculum into a baccalaureate nursing program on students' attitudes toward care of the dying.	NS	lecture	End-of-Life Nursing Education Consortium (ELNEC) curriculum: final hours	-	Nursing students	83	attitudes	NS							X
10	The utility of reﬂective writing after apalliative care experience: can we assess medical students’ professionalism	Braun et al. (2013)	Qualitative study	To evaluate themerit of usingstudent reflectivewriting about aPC clinicalexperience toteach and assessprofessionalism	-	clinical rotation	-	-	Medical students	30	Content reflecting richinformation aboutstudents’ progresstoward awareness ofone’s ownperspectives andbiases; demonstratingcaring, compassion,empathy, and respectthan other professionalism competences	USA						X
11	Affective learning in end-of-life care education: the experience of nurse educators and students.	Brien et al (2008)	Descriptive pretest and posttest	To implement teaching and learning strategies to develop effective nursing competencies for EoL care, within an undergraduate competency-based training program	4 weeks	lecture	Individual and plenary reflective activities; viewing of a documentary film; role-playing simulations.	-	Medical students	197	Focus group of students (n = 11) Apprenticeship journals (n = 45) FATCOD (translated to French, not validated)	Canada							X
12	An important but stressful part of theirfuture work: medical students’ attitudes to palliatic care throughout theircourse.	Barclay et al.(2015)	Corhort study	To examine attitudes toward PC in each yearof their courseand over tim	NS	lecture	NS	-	Medical students	1027	attitudes	UK						X
13	Preparation of residents for death pronouncement: A sensitive and supportive method	Bailey et al.(2005)	Quasi-experimental single-group pre/posttest	Evaluate the effectiveness of a 10-minute death pronouncement module and pocket card guidelines.	3 months	group presentation	Self -assessed death pronouncement competency	-	Medical students	33	Self-assessed death pronouncement competency	USA			X
14	Palliative care education—does it influ ence future practice?	Bush and Shahwan-Akl 1 (2013)	Descriptive mixed methods	All the participants reported that the course assisted them in the clinical provision of palliative care.	NS	lecture	Oncology and Palliative Care Course	-	Nursing students	51	attitude, knowledge	Australia												X
15	"It Was Definitely Very Different": An evaluation of palliative care teaching to medical students using a mixed methods approach.	Brand et al. (2015)	Mixed methods study （Quasi-experimental single-group pre/posttest and Qualitative study)	Evaluate students’ knowledge, attitudes and experience of a palliative care education programme in a graduate entry medical setting	5 weeks	lecture, clinical rotation	Principles of palliative care; multidisciplinary care in cancer; cancer pain management; measuring quality of life in cancer; ,patient expectations andoutcomes; ethics of decisionmaking	-	Medical students	N=62, pre=62, post=40	attitude, knowledge	Australia					X	X						X
16	A short palliative care experience: beginning to learn	Brownfield et al. (2009)	Quasi-experimental single-group pre/posttest	Examine the feasibility of a 1-week palliative care course incorporated into the medicine clerkship; knowledge and attitudinal changes in students who had completed the course.	1 week	lecture, clinical rotation	Direct in-patient and out-patient care; multidisciplinary rounds; reflection exercises and didactic teaching around the core clinical topics of hospice and palliative care; symptom management; faculty development on core palliative care topics;the teaching of these topics.	-	Medical students	N=84, pre=84, post=53	knowledge	USA					X
17	NS	Bowden et al. (2013)	Qualitative study	To establish whetherFY1 doctors areprepared to delivergeneralist PC and toexplore the clinicalexperience in PC inthe FY1 with acomparison withtheir consultants	-	-	-	-	Medical students	91	self-confidence, preparation	UK						X
18	Assessing Undergraduate Nursing Students' Attitudes Toward the Dying in an End-of-Life Simulation Using an ACE.S Unfolding Case Study	Byrne et al. (2020)	Quasi-experimental single-group pre/posttest	Describe a multimodal educational intervention designed to improve nursing students' attitude toward care of the dying patient and the family.	30 mins	role play, simulation	NS		Nursing students	54	attitudes	USA											X
19	Implementation of a Learning Bundle to Promote End-of-Life Education for Prelicensure Nursing Students	Carman et al. (2016)	Quasi-experimental single-group pre/posttest	Evaluate the impact of a multidimensional end-of-life (EOL) learning bundle on nursing students’ attitudes towards the care of a dying person.	NS	lecture, open class discussion, simulation	The lecture reviews basic physiologic changes associated with the dying process, with evidence-based measures for symptom management and nursing care. The class discussion included factors in students' general concerns about end-of-life care, abilities and skills to manage symptoms or prevent suffering, legal considerations of brain death diagnosis and postmortem care, and the possible impact on …	-	Nursing students	N=62, pre=62, post=28	attitudes	USA	X									X		X
20	Does PalliativeCare education matter to medical students? The experience of attending anundergraduate course in palliative care.	Centeno et al. (2014)	Qualitative study	Explore medicalstudents’ reactionsto an optional PCcourse using theirreflective writtencomment	NS	lecture	The history and evolution of PC; principles of palliative medicine; general principles of symptom management and evaluation; pain treatment, general, digestive, genitourinary, respiratory and neurological problems; emotional problems; the final hours or days of life; ethical aspects of caring for terminally ill patients; suffering and spiritual guidance.	-	Medical students	316	(a) The coursehelped to becomeand act as doctors,(b) holistic view andtaking the family intoaccount, (c) a newfield of knowledge,(d) it makes studentsthink and reflect ontheir personaldevelopment (e) thepractical aspect isessential in PC learning	Spain						X
21	Reflection on an end-of-life care course for preclinical medical students	Chang et al. (2009)	Quasi-experimental single-group pre/posttest	Evaluate the effects of a multimodal teaching program on pre-clinical medical students’ knowledge of palliative care and beliefs in ethical decision making.	1 week	lecture, clinical rotation	The roles of the physician, nurse, psychologist, social worker, and chaplain; a 6-hour session at the bedside of terminally ill patients and their families; an interactive discussion with experienced palliative-care consultants in the evening.	-	Medical students	N=118, pre=118, post=118	knowledge, beliefs relating to ethical decision-making	Taiwan	X				X							X
22	Undergraduate nursing students caring for cancerpatients: hermeneutic phenomenological insights of their experiences	Charalambous et al. (2013)	Qualitative study	Interpret thestudents’experiences ofcoming face-to-face with cancercare during theirclinicalplacements	6 weeks	clinical rotation	-	-	Nursing students	12	a) being partof the center’s life, b)being sympathetic, c)being confronted byothers, d) being self-reflective, e) beingtrapped in thesystem, f) beingcaring toward thefamily, and g) beingbetter at clinical practice	France						X
23	Geriatric palliative care: domedical students’ narrative reﬂections after a hospice clinical experience link to geriatric competencies?	Corcoran et al.(2013)	Qualitative study	Examine medicalstudents’reflections afterthe experienceand its relationwith the geriatriccompetencies onpalliative care	half day	clinical rotation	-	-	Medical students	120	a) a new orexpanded knowledgeof hospice (79%), b)new insights aboutself and others(74%), c) changingattitudes towardhospice (63%), d)linking patient needswith team members(43%), e)understanding patientgoals of care (43%),and f) discussing PCas an option (27%)	USA						X
24	Teaching end-of-life decision- making “Newlywed style”	Coppola et al. (2016)	RCT	Describes an innovative demonstration in which pairs of students made hypothetical medical decisions using a technique similar to the one used on the American game show, “The Newlywed Game.”	NS	lecture, role play	The history of surrogate medical decision-making; the definitions of advance medical directives, substituted judgment, and errors in judgment	lecture	Social psychology students	110	thinking about and planning for end-of-life decisions	USA		X
25	Effects of a multimode curriculum ofpalliative care on medical student	Crawford et al, (2015)	Qualitative study	To explore howdoctors in postgraduate training retrospectively perceived theinfluence of the PC clinical electives on their current medical practice	-	lecture	-	-	Medical students	9	(a) fromapprehension togaining a sense ofcontrol and (b)gaining perspectiveon the practice of medicine	Australia						X
26	A comparison of web-based and small-group palliative and end-of-life care curricula: A quasi randomized controlled study at one institution	Day et al. (2015)	Quasi-RCT	Impact of medical content taught in the form of eLearning format on the outcomes of Palliative and end_x0002_of-life (PEOL) care education for medical students.	2 months	video learning	Social, communication, and ethical content	group discussion	Medical students	N=119, experi=48, control=71	self-efficacy or knowledge of Palliative and end of-life (PEOL)	USA	X	X			X	X						X
27	Evaluation of an interprofessional practice placement in a UK in-patient palliative care unit.	Dando et al.(2011)	Quasi-experimental single-group pre/posttest	Evaluate new hospice-based interprofessional practice placement (IPP) that took place in the voluntary sector from 2008 to 2009.	3 weeks	lecture, clinical rotation	NS	-	Students	12	NS	UK									X
28	Effects of a simulation exercise on nursing students’ end-of-life care attitudes.	Dame and Hoebeke (2016)	Quasi-experimental single-group pre/posttest	Examine nursing students' attitudes toward end-of-life care.	NS	Voluntary simulation	NS	-	Nursing students	57	attitudes	USA												X
29	Teaching palliative care to critical care medicine trainees.	DeVita et al, (2003)	Quasi-experimental single-group pre/posttest	Describe our 2-yr experience in teaching palliative care to multidisciplinary critical care medicine fellows.	1 week	lecture, role play,	Knowledge of symptom management in the ICU, communication skills, and awareness of PC issues.	-	Medical students	7	attitude, knowledge, comfort level	USA			X
30	Cinemeducation: teaching end-of-life issues using feature films	DiBartolo and Seldomridge (2009)	Descriptive	Describes an innovative assignment incorporating feature films designed not only to enhance student knowledge of the stages and process of grief and the complexity of human reactions when facing end-of-life situations, but also to engage students in thinking about the importance of quality of life in palliative care.	NS	film	EOL/palliative care concepts; the stages and process of grief; symptoms management; communication skills; the nurse's role in facilitating autonomous decision making and the resultant ethical dilemmas that might arise.	-	Medical students	155	Papers (answering assigned questions) graded with a rubric (not provided) and worth 10% of course grade	NS							X
31	The impact of end-of-life curriculum content on the attitudes of associate degree nursing students toward death and care of the dying	Dobbins et al. (2011)	Quasi-experimental multigroup compare	Evaluate the impact of an elective nursing course on students’ attitudes toward death and caring for dying patients and evaluate the effect of an end-of-life (EOL) module on the attitudes of a similar group of students.	NS	courses with palliative care and EOL	End-of-Life Nursing Education Consortium (ELNEC) curriculum: pain and symptom management, cultural considerations, patient/family communication, and preparation for and care at the time of death and after	3-hour EOL on medical surgical course	Nursing students	N=76, experi(1)=12, control(1)=25; experi(2)=16,control(2)=22	death attitude,	USA	X						X
32	Teaching medical students to talk about death and dying in the ICU: feasibility of a peer-tutored workshop	Dorner et al. (2014)	Quasi-experimental single-group pre/posttest	Explore the feasibility of peer teaching for communication skills training.	90 mins	lecture, case discussion	Communication skills	-	Medical students	N=49, pre=49, post=37	performance or skills	Germany					X
33	Student perceptions of simula- tion’s influence on home health and hospice practicum learning	Eaton et al. (2012)	Qualitative study, immediate postimulation and three to four weeks later	Explore whether a home health and hospice simulation enhanced learning in 30 senior-level BSN students from a Large East Coast University	NS	simulation	a home health and hospice practicum.	-	Nursing students	30	interview	USA								X		X
34	Implementing and evaluating a four-year integrated end-of-life care curriculum for medical students	Ellman et al. (2016)	Quasi-experimental single-group pre/posttest	Evaluate 4-year curriculum in palliative care.	90 mins	lecture, clinical rotation, role play, simulation	EOL Care introduction; hospice care experience, communication skills; palliative care concepts; pain mangement	-	Medical students	95	OSCE stations, feeling	USA					X				X
35	Interprofessional, simulation-based training in end of life care communication: A pilot study	Efstathiou et al.(2013)	Quasi-experimental single-group pre/posttest	Evaluate the use of interprofessional, simulation-based training in end of life care communication.	NS	role play, simulation, group discussion	communication	-	medicine, nursing, physiotherapy and pharmacy students	50	knowledge, skills, confidence and competence	UK									X
36	An inter professional workshop for students to improve communication and collaboration skills in end-of-life care.	Erickson et al.(2015）	Quasi-experimental single-group pre/posttest	Determine whether an interprofessional workshop improves (1) student attitudes toward teamwork and (2) self-efficacy for communicating in difficult situations.	A 90 minute-monthly	workshop	EOL communication skills and structure for a family meeting	-	Medical and nursing students	NS	NS	USA									X
37	Fifth-year medical students’ knowledge of palliative care and theirviews on the subject.	Eyigor.(2013 )	Cross-sectional	To evaluatestudents’knowledge onPC and theirviews on PC inclinical practice	-	-	-	-	Medical students	175	knowledge, opinions	Turkey						X
38	The development, implemen- tation, and evaluation of an end-of-life simulation experience for bacca- laureate nursing students.	Fabro et al. (2014)	Mixd method descriptive study,single-group pre/posttest	Provide example of high-fidelity EOL simulation used in elective BSN course.	NS	simulation	NS	-	Nursing students	25	confidence	USA						X	X	X		X		X
39	A Multisite, Multi–Academic Track Evaluation of End-of-Life Simulation for Nursing Education	Fluharty et al. (2012)	Quasi-experimental single-group pre/posttest	Evaluate the end-of-life (EOL) simulation and its effects on student learning outcomes.	2 weeks	lecture, simulation	end-of-life	-	Nursing students	329	satisfaction with the instructional method	USA	X						X			X
40	Evaluating the use of standardized patients in teaching spiritual care at the end of life	Fink et al. (2014)	True-experimental single-group pre/posttest	Evaluate student knowledge, confidence, and satisfaction in spiritual care after EOL simulation.	NS	simulation	NS	-	Medical students	54	knowledge, skills, confidence	USA										X		X
41	Feasibility of a brief workshop on palliative care communication skills for medical interns.	Fischer et al. (2007)	Quasi-experimental single-group pre/posttest	Evaluate effect on the interns' attitudes, knowledge, and confidence in discussing these topics with patients.	1 week	lecture, role play, group discussion,	Delivering bad news and discussing goals of care EOL; knowledge of advance care planning	-	Medical students	29	attitude, knowledge, comfort level	USA			X
42	Palliative care education: An intervention to improve medical residents’ knowledge and attitudes.	Fischer et al. (2003)	Quasi-experimental multigroup pre/posttest	Evaluate an innovative curriculum designed to improve medical resident knowledge and decrease anxiety surrounding end-of-life care.	1 month	clinical rotation, role play, group discussion	Communicating bad news/goals of care; withholding life-prolonging care; advance directives; last hours of livings	clinical rotation	Medical students	N=70, experi=30, control=40	knowledge, anxiety	USA			X
43	Interdisciplinary education: evaluation of a palliative care training intervention for pre professionals	Fineberg et al.(2004)	Quasi-experimental multigroup compare	Develope and evaluat an innovative interdisciplinary educational program in palliative care designed to promote interdisciplinary exchange and understanding.	4 weeks	lecture, role play	NS	read reference bibliography,	Medical and social work students	N=71, experi=21 medical and 24 social work students, control=12 medical and 14 social work students	Perceived role understanding	USA									X
44	Interdisciplinary education in end-of-life care: Creating new opportunities for social work, nursing, and clinical pastoral education students.	Forrest et al.(2010)	Quasi-experimental single-group pre/posttest	Describes an interdisciplinary, interuniversity program that prepares social work, nursing, and chaplaincy students for competent practice when working with individuals and families facing end-of-life circumstances.	NS	clinical rotation, simulation	Communication—Having Difficult Conversations; Advance Care Planning; Futile Treatment; Interdisciplinary Care Provision.	-	Students	NS	knowledge, skills	USA									X
45	Senior medical students’ perceptions of the adequacy of education on end-of-life issues.	Fraser et al. (2001)	Cross-sectional	Determine the preparedness of senior medical students at U.S. medical schools regarding end-of-life issues.	-	-	-	-	Medical students	262	preparedness	USA				X
46	’It’s not all doom and gloom’: perceptionsof medical students talking to hospice patients.	Gadoud et al. (2013)	Qualitative study	Explore theviews andexperience ofstudents who hadspoken withpatients duringtheir hospiceplacemen	-	interview	-	-	Medical students	14	The overall experienceprovided valuablelearning aboutpalliative care andpreparation forcaring for dying patient	UK						X						X
47	Does interdisciplinary and multi-professional undergraduate education increase students’ self-conﬁdence andknowledge toward palliative care? evaluation of an undergraduate curriculumdesign for palliative care at a German academic hospital.	Gerlach et al.(2015)	Prospective cohort study	Evaluate theeffects of PCeducation onstudents’ self-confidence andknowledge	90 mins	lecture	NS	-	Medical students	156	self-confidence and knowledge	Germany						X						X
48	Effects of a community-based hospice experience on attitudes and self-perceived competencies of baccalaureate senior nursing students.	Gilliland (2015)	Experimental single-group pre/posttest	Determine the effects of a 2-day hospice experience on the attitudes and competencies of 61 baccalaureate nursing students enrolled in their final semester.	2 days	clinical rotation	hospice experience	-	Nursing students	61	death attitudes, EOL competencies	USA												X
49	Evaluation of interprofes sional health care team communication simulation in geriatric palliative care	Gellis et al.(2019)	Quasi-experimental single-group pre/posttest	An interprofessional education (IPE) simulation-based geriatric palliative care training was developed to educate health professions students in team communication.	2 hours	simulation	communication skills	-	NS	107	attitudes, self-efficacy	USA									X
50	Hospice Home Immersion Project: Advan-cing Medical Education.	Gugliucci et al. (2015)	Qualitative study	To provide to thestudents with first-hand experiencesof living in thehospice home for48 h to answerthe question:‘What it is likeFOR ME to live inthe HospiceHome?	-	clinical rotation	-	-	Medical students	2~4	a) unknownTerritory; b) support;c) role of staff; d) roleof immersionLearning in PC; e)Facing death anddying; and f) clinical pearls	USA						X
51	Teaching advance care planning to medical students with a computer-based decision aid	Green et al. (2011)	Prospective-RCT	Evaluate the effectiveness of a computer program as an educational tool for medical students in advanced care planning education.	NS	computer-based decision aid or state-specific advance care planning package	Discussing patient autonomy, informed consent, and doctor-patient communication; advance directives	lectures, reading material, small group discussion.	Medical students	121	knowledge, skills, performance	USA	X	X			X
52	Effect of an educational program on medical students’ conversa- tions with patients about advance directives: a randomized trial.	Greenberg et al. (1993)	RCT	Evaluate in students its effect on various outcome measures regarding the DPAHC.	6 weeks	read reference bibliography, seminar	NS	read reference bibliography,	Medical students	141	knowledgee	USA		X
53	Communicating bad news: A pediatric department’s evaluation of a simulated intervention.	Greenberg et al. (1999)	Quasi-experimental single-group pre/posttest	To determine if pediatric residents and emergency department (ED) fellows could improve their ability to counsel and inform standardized patients (SPs) about bad news.	4 weeks	lecture	Commmunication/counselling skills	-	Medical students	27	communication skills	USA			X
54	Development of the palliative care of dying critically ill patients algorithm	Grossman (2013)	Quasi-experimental single-group pre/posttest	Develop algorithm to assist students and ICU nurses’ facilitate positive death for dying patients.	NS	lecture	NS	-	Nursing students	50	knowledge, comfort level	USA										X
55	The experience of end of life care simulation at a rural Australian university	Gillan et al. (2013)	Qualitative study	Evaluate an EOL simulation experience provided to 120 third-year nursing students at a rural Australian University	-	simulation	NS	-	Nursing students	120	NA	Australia										X
56	Australian nursing students’ stories of end-of-life care simulation	Gillan et al. (2016)	Qualitative study	Explore the EOL simulation experiences of 18 undergraduate nursing students six to eight months after the SBLE	6-8 months	lecture, simulation	Pain management; management of constipation; management of nausea and vomiting; EOL nursing care to an unconscious patient; EOL care during the dying phase.	-	Nursing students	18	NA	Australia								X		X
57	La narrativa como estrategia didáctica para una aproximación al proceso de la muerte TT - Narrative strategy for an approach to the process of death.	Guillaumet et al. (2018)	Qualitative study	Explore narratives on personal experiences surrounding death via a teaching experience based on reflexive practice.	-	-	-	-	Nursing students	NS	interview	NS								X
58	Effect of a 1-week clinical rotation in palliative medicine on medical school graduates' knowledge of and preparedness in caring for seriously ill patients.	Goldberg et al. (2011)	Historical control trial	To assess the effect of a required clinical rotation in palliative medicine	1 week	lecture,clinical rotation	Pain management; communicating bad news; providing palliative care across cultures complement the clinical experience.	lectures	Medical students	N=117, experi=59, control=58	knowledge, skills,	USA					X
59	Use of high-fidelity simulation to improve communication skills regarding death and dying: a qua litative study	Hawkins and Tredgett 2 (2016)	Qualitative study	Explore medical students' experiences of communicating with patients and their carers about death and dying, and to assess whether using high-fidelity simulation improved students' confidence in discussing cardiopulmonary resuscitation.	NS	CPR Communication Simulation	Communication skills regarding discussion of cardiopulmonary resuscitation with patients and carers.	-	Medical students	7	nterviews	UK												X
60	Evaluation of an interdisciplinary curriculum teaching team-based palliative care integration in oncology	Head et al. (2016)	single group pre-post mixed-methods	Report the impact of mandatory palliative-focused education on the outcomes of multidisciplinary students in the oncology curriculum.	NS	didactic online module, clinical rotation,critical reflective writing	NS	-	Medical and nursing students	209	self-efficacy, experiental learning	USA	X								X
61	Effect of end of life education on medical students’ and health care workers’ death attitude.	Hegedus et al (2008)	Quasi-experimental single-group pre/posttest	Evaluate the effects of courses for health care workers and medical students in care at the end of life	NS	lecture	Death and dying in society; practical issues of pain relief for patients withadvanced disease; symptom control; psycho-social care of dying patients; communication with the dying patient; psychology of bereavement and family suppor	-	Medical and nursing students	41	death anxiety/fear	Hungary												X
62	A medical resident inpatient hospice rotation experiences with dying and subsequent changes in attitudes and knowledge.	Hallenbeck et al. (1999)	Retrospective single group pre/posttest	Evaluate intern experience in end-of-life care and self-assessed changes in attitude and knowledge, following a mandatory rotation on an inpatient hospice and in a nursing home.	4 weeks	clinical rotation	Introcutinon to hospice; symptom mangement; care in the last 48 hours; doctor-patiens communication	-	Medical students	27	death attitude, knowledge	USA			X
63	A method to enhance student teams in palliative care: Piloting the McMaster-Ottawa team observed structured clinical encounte	Hall et al.(2011)	Quasi-experimental single-group pre/posttest	The adaptation of the traditional Objective Structured Clinical Examination (OSCE) for assessment of a student team addressing palliative care issues was undertaken.	3 hours	role play	NS	-	Students	141	feasibility and acceptability	Canada									X
64	The palliative care clinical evaluation exercise (CEX): An experience-based intervention for teaching end-of-life communication skills.	Han et al. (2005)	Quasi-experimental single-group pre/posttest	To pilot test the "Palliative Care Clinical Evaluation Exercise (CEX)," a new experience-based intervention to teach communication skills in giving bad news and discussing code status.	NS	Case discussion	EOL communication skills; giving bad news; discussing patients' wishes; code status	-	Medical students	44	communication skills	USA			X
65	Simulation to Teach Nursing Students About	Hjelmfors et al. (2016)	Qualitative study	Learn about palliative care, communication and care for a terminal person and their family members.	NS	NS	NS	-	Nursing students	NS	NS	NS								X
66	Perceptions and experiences of nursing students enrolled in a palliative and end-of-life nursing elective: A qualitative study.	Hold et al. (2015)	Qualitative study	Examine the perceptions and experiences of the nursing students enrolled in an optional nursing subject on palliative care and end of life care.	NS	NS	NS	-	Students	19	understandings about end-of-life care	USA								X
67	The educational intervention ‘‘GRIEV_ING’’ improves the death notification skills of residents.	Hobgood et al. (2005)	Quasi-experimental single-group pre/posttest	Evaluate the hypothesis that a teaching module, based on the mnemonic "GRIEV_ING," could improve resident confidence, competency, and communication skills when delivering a death notification.	2 hours	lecture, role play, group discussion, simulation	Improving death notification skills; empathic communication skills	-	Medical students	20	self-confidence, relationship-communication, and competency	USA			X
68	Caring for dying patients: attitude of nursing students and effects of education	Jafari et al. (2015)	Quasi-experimental single-group pre/posttest	Assess nursing students’ attitudes towards dying patients and the impact of education on their attitudes.	4 hours	lecture, film, group discussion	Concepts of death and dying, beliefs and feelings about the end-of-life care, physiologic and psychological needs of dying patients, the care of the patient's family, and symptoms relief and treatment in dying patients	-	Nursing students	30	death attitude	Ireland	X											X
69	Antemortem care in an afternoon: a successful four-hour curriculum for third-year medical students.	Jackson (2002)	Quasi-experimental single-group pre/posttest	Evaluate a palliative medicine curriculum developed for medical students in the required third-year clerkship in family medicine at the University of Tennessee.	7 weeks	lecture，role play, reading, group discussion		-	Medical students	69	knowledge	USA					X
70	Use of a palliative care order set to improve resident comfort with symptom management in palliative care	Jarabek et al. (2008)	Quasi-experimental single-group pre/posttest	Evaluate the effects of a palliative care order set and educational e-mail on resident comfort.	NS	educational e-mail	Symptom mangement	-	Medical students	76	comfort level	USA			X
71	Integration of a Hospice Clinical Experience: Nursing Students' Perceptions	Jeffers (2018)	RCT	Compare 2 teaching strategies, hospice simulation and hospice clinical and strengthen understanding of the attitudes and perceptions of nursing students caring for dying patients and their families in both simulated and hospice clinical settings.	6 hours	role play, simulation	hospice care status; psychosocial transcultural ad communication skills	clinical rotation	Nursing students	134	attitudes	USA											X
72	Effect of end-of-life care education using humanistic approach in Korea	Jo & An (2015)	Quasi-experimental multigroup compare	Evaluate the effects of the humanities end-of-life (EOL) care course on nursing students’ attitudes to death, death anxiety and communication skills.	16 weeks	lecture	Understanding of death and one's environment; attitude establishment toward life; emotional project; assistance for the dying and bereaved; prevention of suicide	NS	Nursing students	N=39, experi=19,control=20	death attitude, self-reported communication skills	Korea	X					X						X
73	The evaluation of a national interprofessional palliative care workshop	Kaasalainen et al.(2015)	Quasi-experimental single-group pre/posttest	Evaluate the impact of a palliative/end-of-life care workshop on students' perceptions of professional identity, team understanding, and their readiness for interprofessional education (IPE).	5 days	workshop	symptom management, psychosocial aspects of care, ethics, bereavement, communication, suffering, spirituality and self-care	-	health care professional students	25	NS	Canada									X
74	Workshops in healing’ for senior medical students: a 5-year overview and appraisal.	Kearsley et al (2014)	Qualitative study	To analyze writtenopen-endedfeedback fromstudents to assessthe relevance ofhealing to finalyear medicalstudents and totheir futurepractice ofmedicine	NS	workshop	NS	-	Medical students	48	(a)commitment to theirchosen career path;(b) value of listeningother students sharetheir stories; (c)importance of thetiming of theworkshops afterexaminations; (d) theuse of art, poetry,music, and literatureto present conceptsof suffering andhealing; and (e) thecreation of a safe space	Australia						X
75	It is not a disease we treat, but a person’: medicalstudents’ reﬂections on their ﬁrst rotations to an oncology and palliative careunit	Kearsley et al (2013)	Qualitative study	analyze students’reflections todetermine thepersonal/professionalimpact of therotation	NS	NS	NS	-	Medical students	54	Listening topatients’ stories;communication;seeing the patient asa whole person;confidence inbuilding rapport,being empathic, andbeing able to discussdeath and dying;and a change inview toward PC	Australia						X
76	Improving and validating children’s nurses communication skills with standardized patients in end of life care	Kenny et al. (2016)	Qualitative study	Determine whether the clinical communication skills developed in the degree can transfer to an end of life scenario	NS	simulation	NS	-	Nursing students	NS	anxiety and fear, the need for professional props, the experience of it being real and feeling empowered	UK								X
77	Helping Students Process a Simulated Death Experience: Integration of an NLN ACE.S Evolving Case Study and the ELNEC Curriculum	Kopka et al. (2016)	Qualitative study	Help students process the death of a patient and gain trust and skills for end of life care.	NS	NS	NS	-	Nursing students	NS	NS	NS								X
78	A matter of life and death: End-of-life simulation to develop confidence in nursing students.	Kunkel et al. (2016)	Descriptive correlational posttest only	Explore confidence and learning in 60 nursing students and nurses immediately, 1 year , and 2 years after an EOL simulation at a private Midwestern BSN program	NS	simulation	end-of-life (EOL) simulation	-	Nursing students	72	self-efficacy	Canada										X
79	Relationships among nursing student palliative care knowledge, experience, self-awareness, and performance: An end-of-life simulation study	Kirkpatrick et al. (2019)	Quasi-experimental single-group pre/posttest	Find out the relationship between previous palliative care nursing experience, knowledge, self_x0002_awareness, and performance from nursing students during end-of-life (EOL) simulation.	125 mins	simulation	Symptom management; patient advocacy; therapeutic communication; bereavement support for the patient's mother; interprofessional collaboration with a real hospital chaplain and nurse practitioner	-	Nursing students	75	death attitude, knowledge and performance	USA	X										X
80	Teaching palliative care and end-of-life issues: A core curriculum for surgical residents	Klaristenfeld et al. (2007)	Quasi-experimental single-group pre/posttest	New methods are needed to efficiently teach surgical residents about these problems.	3 weeks	group discussion, role play, literature review	Defining palliative care and EOL	-	Medical students	43	knowledge, comfort level	USA			X
81	The impact ofpediatric palliative care education on medical students’ knowledge andattitudes	Korzeniewska-Eksterowicz et al(2013)	Cross-sectional	To examine thePPC program’seffect uponstudents’knowledge andattitude towardPC	NS	lecture, workshop	NS	-	Medical and nursing students	375	knowledge, attitudes	Poland						X						X
82	Active Teaching Strategies for a Sense of Salience: End-of-Life Communication	Kopp (2013)	Quasi-experimental single-group pre/posttest	NS	NS	lecture	NS	-	Nursing students	46	Cognitive, affective, and psychomotor learning	USA												X
83	Companionship and education: a nursing student experience in palliative care	Kwekkeboom et al (2005)	Qualitative study, single group pre/posstest	To compare participating students' knowledge of palliative care, attitudes towards end-of-life care and concerns about providing care to dying patients with their undergraduate peers.	NS	lecture	NS	-	Medical students	34	attitudes,	NS							X
84	Impact of a volunteer companion program on nursing students’ knowledge and concerns related to palliative care	Kwekkeboom et a (2006)	Qualitative study, single group pre/posstest	o evaluate the impact of the Palliative Care Companion program on nursing students' knowledge, attitudes, and concerns about providing palliative care, and to describe companion students' volunteer activities.	NS	lecture	NS	-	Medical students	52	attitudes,knowledge,concerns	USA							X					X
85	Teaching end-of-life nursing using simulation.	Ladd et al. (2013)	Qualitative study, single group pre/posstest	Explore student experiences, attitudes, and concerns about caring for a person at EOL	NS	lecture, simulation	NS	-	Nursing students	35	NA	USA										X
86	Simulated death: An innovative approach to teaching end-of-life care	Leighton and Dubas (2009)	Qualitative study	Describe a high-fidelity EOL simulation used for application of theory during a nursing elective to 16 Midwestern University students	NS	simulation	Nursing care at end-of-life; symptom management; ethical and legal issue; cultural coniderations; communication; los, grief and bereavement; achieving quality care at the end-of-life	-	Nursing students	16	interview	USA								X		X
87	Experimental classroom games: a didactic tool in palliative care	López Alonso et al. (2018)	Quasi-experimental multigroup pre/posttest	Evaluate the impact of games-based intervention on the outcomes of nursing students in palliative care scores on the Collett-Lester Fear of Death Scale (CLFDS).	7 weeks	pratical sessions	NS	NS	Nursing students	211	value, fear,	Spain	X
88	Improving attitudes and perceived competence in caring for dying patients: An end-of-life simulation.	Lippe and Beker (2015)	Quasi-experimental multigroup pre/posttest	Assess learning outcomes of a critical care simulation on withdrawing care	NS	lecture,simulation	NS	nothing	Nursing students	128	Perceived competence, attitudes	USA										X		X
89	Exploring End-of-Life Care Team Communication: An Interprofessional Simulation Study	Lippe et al. (2020)	Quasi-experimental single-group pre/posttest	Explored the impact of a withdrawal of life-sustaining measures interprofessional simulation on team communication skills of students representing medicine, nursing, and social work.	2 hours	simulation	Family decision-making; change in patient status; withdrawaloflife-sustaining measures	-	Medical and nursing students	109	attitudes	USA											X
90	An innovative, longitudinal program to teach residents about end-of-life care	Liao et al. (2004)	Quasi-experimental single-group pre/posttest	Assess residents' attitudes towards end-of-life care before and after selective home hospice rounds	NS	clinical rotation, cases	Hospice based longitudinal care with the resident taking full responsibility for the patient's care	-	Medical students	16	knowledge, attitudes, perfromance	USA			X	X
91	Using a storyboarding technique in the classroom to address end of life experiences in practice and engage student nurses in deeper reflection	Lillyman et al. (2011)	Qualitative study	Use storyboarding to approach end-of-life problems and involve students in creative and critical thinking.	NS	NS	NS	-	Nursing students	NS	NS	UK								X
92	Facing death, facing self: nursing students’ emotional reactions during an experiential workshop on life-and-death issues.	Liu et al (2011)	Interpretive descriptive	presents the findings of a qualitative study exploring the experiences of undergraduate nursing students imagining the possibility of their own death during a workshop on life-and-death issues.	NS	workshop	life-and-death issues	-	Medical students	40	students’ diaries Imagination exercise	Taiwan							X
93	The impact of a simulated intervention on attitudes of undergraduate nursing and medical students towards end of life care provision	Lewis et al.(2016)	Quasi-experimental single-group pre/posttest	Assess the impact of a simulated intervention on the attitudes of undergraduate nursing and medical students towards end of life care.	50 mins	simulation	NS	-	Medical and nursing students	19	attitudes	UK	X										X
94	Transforming Nursing Students' Attitudes Toward End-of-Life Care	Mahan et al.(2019)	Quasi-experimental single-group pre/posttest	Examine the outcomes of an actual hospice compared with a simulated hospice clinical experience.	2 hours	lecture, simulation	NS	-	Nursing students	32	attitudes	USA											X
95	The impact of a palliative care educational component on attitudes toward care of the dying in undergraduate nursing students.	Mallory (2003)	Quasi-experimental multigroup pre/posttest	Evaluate the effects of an educational experience to determine if a one-time educational experience provides sufficient, lasting effects in a 6-week format.	6 weeks	lecture,clinical rotation	NS	nothing	Nursing students	104	attitudes	USA							X					X
96	Daily journal club: An education tool in palliative care	Mazuryk et al. (2002)	Quasi-experimental post only	To trainees exploring satisfaction with its educational value	2 weeks	clinical rotation	Palliative care topics	-	Medical students	44	Self-perceived value	Canada			X
97	End-of-life care: A retreat format for residents	McFarland et al. (2006)	Quasi-experimental single-group pre/posttest	To develop a curriculum so that internal medicine residents could more effectively (1) elicit patient's values, goals, and preferences for health care at the end of life,	1 hour	film, group discussion, cases review,	Communicating "bad news"; discussing patient preferences;	-	Medical students	39	knowledge, attitudes, communication skills	USA			X
98	Using a pocket card to improve end-of-life care on internal medicine clinical teaching units: a cluster-randomized controlled trial.	Mikhael et al. (2008)	RCT	Determine the effectiveness of a cheap, portable, and easily implemented pocket reference for improving residents’ knowledge and comfort level in dealing with pain and symptom management on the medical ward.	2 months	lecture, pocket card	NS	lecture	Medical students	136	knowledge	Canada		X
99	Medical students’ palliative careeducation in a latin american university: a three-year experience at AustralUniversity in Buenos Aires, Argentina.	Mutto et al.(2014)	Cross-sectional	To evaluatechanges inknowledge andcomfort amongthose who didthe course	27 hours	lecture	Symptom assessment and management; ethical principles and basic communication skills for appropriate interactions with patients and families health care professionals	-	Medical students	146	knowledge, attitudes	Argentina						X
100	Tactical reframing to reduce death anxiety in undergraduate nursing students	Mooney (2005)	Quasi-experimental multigroup compare	Evaluate the effectiveness of a death education program in reducing death anxiety in Australian undergraduate nursing students	13 weeks	lecture	Self-awareness and reflective processes; concepts, attitudes, cross-cultural perspectives f death; legal issues and ethics,suicide, last rites	nothing	Nursing students	N=219, experi=97, control=122	fear	Australia							X
101	Providing pediatric palliative care education using problem-based learning	Moody et al. (2018)	Prospective single-group pre/posttest	Examine the effectiveness of the Pediatric Palliative Care- Problem_x0002_Based Learning (PPC_x0002_PBL) module for third-year medical students and the pediatric faculty’s declarative knowledge, attitudes, perceived exposure, and self_x0002_assessed competence in relation to Pediatric Palliative Care (PPC) objectives.	NS	pratical sessions	Define the core concepts of PPC; list the components of a total pain assessment,;describe the key principles in establishing a therapeutic relationship with patients	-	Medical students	108	knowledge, perceived exposure, and self_x0002_assessed competency	USA	X
102	A required third-year medical student palliative care curriculum impacts knowledge and attitudes	Morrison et al.(2012)	RCT,control crossover design	Assess the impact of a required palliative care educational intervention on medical students' palliative care pain knowledge and end-of-life attitudes.	5.5 months	lecture, interview, clinical rotation, patient experience	Patient experience, online pain management module, and reflective essay	lecture, interview, clinical rotation	Medical students	157	knowledge, attitudes	USA		X										X
103	End-of-life care and the use of simulation in a baccalaureate nursing program	Moreland et al. (2012)	Quasi-experimental single-group pre/posttest	Evaluate knowledge and self-efficacy of undergraduate nursing students in EOL care via SBLE.	NS	simulation	NS	-	Nursing students	15	knowledge, self-efficacy	USA							X			X		X
104	Palliative care education integrated into a geriatrics rotation for resident physicians	Montagnini et al. (2004)	Quasi-experimental single-group pre/posttest	To improve resident physicians' knowledge and skills in palliative care, a structured clinical/educational experience was integrated into an existing required geriatrics rotation for senior medicine residents	1 month	clinical rotation	Prognostication; assessment and management of symptoms	-	Medical students	28	knowledge	USA			X
105	Incorporating end -of-life content into the community health nursing curriculum using high -fidelity simulation	Montgomery et al. (2016)	Mixed methods	Approach the deficit in end of-life care for undergraduate nursing students by incorporating a simulated hospice experience in the course.	NS	simulation	communication with patients and family		Nursing students	NS	NS	USA								X
106	Medical students ashospice volunteers: reﬂections on an early experiential training program inend-of-life care education	Mott et al.(2014)	Qualitative study	Ealuate theutility and impactof exposure toEOL care formedical students	NS	NS	NS	-	Medical students	55	perceptions ofhospice patients;reactions regardingself; normally of EOLcare at home; impactof witnessing death and dying; and suggestions for improving EOL care education for medical students	USA						X
107	Skills training to support patients considering place of end-of-life care: a randomized control trial	Murray et al. (2010)	RCT	Evaluate the effect of a program to train clinicians to support patients making decisions about place of end-of-life care.	6 weeks	online module, workshop	Decision support principles and skills	NS	Nursing students	88	knowledge, skills, quality of decision support	Cananda		X
108	The effects of simulation and case study methods of instruction on undergraduate nursing students' knowledge and attitudes regarding palliative care	Myers et al. (2018)	RCT	NS	135 mins	lecture, case study intervention, simulation, alternative experiences	Concepts of palliative care, AACN and peaceful death; cause of death; barriers to quality care at the end of life; principle of palliative care;prognostication; quality of life model;pain management; current status;		Nursing students	136	attitudes, knowledge	USA											X
109	The use of a theatre workshop in developing effective communication in paediatric end of life care	Neilson et al.(2019)	Quasi-experimental single-group pre/posttest	Explore the effectiveness of a novel workshop in teaching transferable knowledge and skills in palliative, end of life and bereavement care communication to a convenience sample of first year pre-registration nursing students undertaking clinical skills training at a UK university.	NS	simulation	communication	-	Students	158	communicate skills	UK											X
110	Palliative educational outcome with implementation of PEACE tool integrated clinical pathway.	Okon et al. (2004)	Prospective multigroup pre/posttest	Evaluate educational interventions deliberately utilizing physicians' learning strategies, particularly in the context of a concomitant effort at modification of practice patterns.	4 weeks	clinical rotation	Academic detailing and clinical experience	standard fashion	Medical students	N=18, experi=8, control=10	knowledge, attitudes	USA			X
111	Evaluation of a required palliative care rotation for internal medicine residents.	Olden et al. (2009)	Quasi-experimental multigroup pre/posttest	Evaluate the impact of a required palliative care rotation for internal medicine residents in four domains: pain management, non-pain symptom management, communication/ethics, and terminal care.	2 weeks	clinical rotation	NS	NS	Medical students	51	knowledge	USA			X
112	Educating medical students about the personal meaningof terminal illness using the ﬁlm, ‘Wit’	Olivier et al.(2013)	Mixed methods, no compare	To evaluate theeffectiveness ofthe course ontheunderstandingand attitudes toend-of-life care	NS	film	communication, patient-centered care, and the ethical considerations	-	Medical students	72	attitudes	Croatia						X
113	Effectiveness of a perinatal and pediatric End-of Life Nursing Education Consortium (ELNEC) curricula integra tion	O’Shea et al. (2015)	Matched pre- posttest design	Evaluate the effect of an integrated curriculum for palliative care on nursing students' knowledge.	NS	lecture, case study, simulation	communication, pain, and symptom management.	standard education	Nursing students	N=59, experi=40, control=19	knowledge	USA												X
114	Palliative care education in Zagreb: an assessment of theeffectiveness of an undergraduate course	Oliver, D., & Ježek, D. (2013)	Cross-sectional	To test therelevance andusefulness of themovie inteaching PC	NS	course	principles of palliative care, the basic principles of pain and symptom management, psychosocial care, communication, family care, and bereavement	-	Medical students	518	NS	Croatia						X
115	Assessment and knowledge in palliative care in second year family medicine residents.	Oneschuk et al. (1997)	Quasi-experimental multigroup pre/posttest	Evaluae the knowledge and changes in knowledge in areas relevant to Palliative Care	2 weeks	clinical rotation, Group: Exams A, Exams B, Exams A and B			Medical students	78	knowledge	Canada			X
116	How does culture show? A case study of an international and interprofessional course in pal liative care	Pahor et al.(2009)	case study	One of the aims of the course has been to address differences in professional and national cultures relevant to quality in palliative care.	NS	NS	NS	-	Students	NS	NS	Swiden and Slovenia									X
117	Development, implementation and evaluation of a pain management and palliative care educational seminar for medical students.	Paneduro et al. (2014)	Quasi-experimental single-group pre/posttest	Develop and evaluate a pain management and palliative care seminar for medical students during surgical clerkship.	4 hours	lecture	pain management and palliative care	-	Medical students	292	knowledge	Canada					X	X
118	There is hope for the future: national survey results reveal that geriatric medicine fellows are well-educated in end-of-life care.	Pan et al.1 (2015)	Cross-sectional	Assess the status of geriatric medicine (GM) fellows' training experiences in end-of-life care via self-report.	NS	NS	NS	-	Medical students	188	attitudes, quantity and quality of education, preparation, perceived value	USA				X
119	Improving knowledge in palliative medicine with a required hospice rotation for third-year medical students.	Porter-Williamson et al. (2004)	Quasi-experimental single-group pre/posttest	Assess impact of a hospice curriculum for medical students, in terms of knowledge, skills and attitudes	4 days	lecture	concepts of hospice and palliative care, symptom management, and delivry bad news	-	Medical students	127	knowledge, skills and attitudes	USA				X	X							X
120	The Effect of Personality Traits, Resilience, and Spirituality on the Attitude and Performance Towards Caregiving in a Child-Death Simulation Among Nursing Students	Philip et al. (2020)	Quasi-experimental single-group pre/posttest	Evaluate the effect of personality traits, resilience, and Spirituality on the Attitude and Performance Towards Caregiving in a Child-Death Simulation Among Nursing Students	90 mins	role play, simulation	NS	-	Nursing students	24	attitudes	USA											X
121	Impact palliative care elective course on nursing students' knowledge and attitudes toward end-of-life care	Robinson et al. (2016)	Causal comparative research	Examine senior level nursing students’ knowledge and attitudes about end of-life (EOL) care in a Bachelor of Science in Nursing (BSN) program after completing a palliative care course following the End-of-Life Nursing Education Consortium (ELNEC) model.	NS	lecture	Principles and philosophy of palliative care, pain and symptom management strategies, communication with patients and families, ethical and cultural considerations in end-of-life care, sychosocial and spiritual aspects of dying.	-	Nursing students	74	death attitude	USA	X
122	Development of required postgraduate palliative care training for internal medicine residents and medical oncology fellows.	Ross et al. (2004)	Quasi-experimental single-group pre/posttest	Provide internal medicine residents and medical oncology fellows basic competency in palliative and end-of-life care.	NS	web-based modules	Pain assessment; communication; psycholocial/ spiritual/cultural issues; ethical issues; hospice care	-	Medical students	11	knowledge	USA			X
123	Hospice and palliative care education in medical school: a module on the role of the physician in end-of-life care.	Ross et al (1997)	Quasi-experimental single-group pre/posttest	Integrate comprehensive palliative care education at the University of Maryland School of Medicine, a new teaching module was incorporated into the Introduction to Clinical Practice course for freshman medical students	1 hour	lecture,vedio learning	Pain and symptom management, communication with patients and families, ethical and legal considerations, and interdisciplinary team collaboration	-	Medical students	NS	attitudes	USA				X
124	Required training in hospice and palliative care at the University of Maryland school of Medicine.	Ross et al (1999)	Quasi-experimental single-group pre/posttest	A 16-hour module has been designed to be a required element for junior students. It includes in-depth classroom and experiential training in palliative medicine.	4 hours	lecture, group discussion, cases review, clinical rotation	Symptom management and basic interventions in spiritual and psychosocial suffering	-	Medical students	113	NS	USA				X
125	Baccalaureate Nursing Students’ Attitudes toward End of Life Care: The Impact of Simulation-Based Learning	Sagedy et al. (2020)	Quasi-experimental single-group pre/posttest	Explored the effectiveness of low-fidelity simulation-based learning (SBL) activities on improving baccalaureate nursing students’ attitudes toward end of life care.	90 mins	role play, simulation	develop empathy, communication skills, and comfort in providing care to dying patients and their families	-	Nursing students	107	attitudes	USA											X
126	Interprofessional education using a palliative care simulation.	Saylor et al. (2015)	Quasi-experimental multigroup pre/posttest	Measure the results of self-efficacy, attitudes of physician-nurse collaboration, and interprofessional competences in the simulation of palliative care.	NS	simulation	prognosis, treatment options, and goals of care	lecture	Medical and nursing students	104	attitude, self-efficacy	USA	X									X
127	Assessment of a learning intervention in palliative care based on clinical simulations for nursing student	Sarabia-Cobo et al. (2016)	Mixed methods	Evaluate an intervention for learning about palliative care by using low fidelity clinical simulation in undergraduate nursing students	NS	simulation	communication with patients and families, symptom management, and ethical considerations in end-of-life situations		Nursing students	68	NS	Norway								X
128	Can elearning be used to teach palliative care? - medical students' acceptance, knowledge, and self-estimation of competence in palliative care after elearning.	Schulz-Quach et al. (2018)	Cross-sectional study	Evaluate an eLearning course ‘Palliative Care Basics’ in terms of student acceptance, exam performance and competence	NS	eLearning lecture	symptom management, communication and interaction, interprofessionalism, ethical/legal/societal aspects, and self-reflection	not access the eLearning course	Medical students	N=592, experi=569, control=23	knowledge	Germany					X
129	Evaluating an evidence-based curriculum in undergraduate palliative care education: piloting a phase II exploratory trial for a complex intervention	Schulz et al. (2013)	Quasi-experimental single-group pre/posttest	An evidence-based approach to develop Undergraduate Palliative Care Education (UPCE) curricula and examination of changes in medical students’ self perceived ability to treat palliative care patients and their families.	NS	lecture	communication and interaction, patient assessment and management, inter-professionalism and systemic aspects.	-	Medical students	87	self-efficacy, knowledge and skills	Germany	X					X
130	Introduction of a pediatric palliative care curriculum for pediatric residents.	Schiffman et al. (2008)	Quasi-experimental single-group pre/posttest	To better train residents in EOL issues so they could become more comfortable and knowledgeable in caring for children and adolescents with life-threatening illnesses.	6 hours	lecture	EOL psychosocial issues; death pronouncement; pain medication	-	Medical students	11	knowledge, attitudes, comfort level	USA			X
131	Neurology resident learning in an end-of-life/palliative care course.	Schuh et al. (2007)	Quasi-experimental multigroup pre/posttest	To develop an EOLPC course and assess resident learning following this new curriculum.	14 weeks	lecture, role play, group discussion,	Delivering bad news; do-not-resuscitate orders; use of narcotics; EOLPC in dementia and ALS; prognostication; spirituality; holding a family conference	nothing	Medical students and teachers	Students(experi)=15,teachers(control)=8	knowledge, confidence	USA			X
132	Use of focus groups and reflective journaling in a hospice experience.	Schaefer and Curley	Qualitative study	NS	NS	NS	NS	-	Medical students	10	Reflective journaling Focus groups	USA							X
133	Improving stu dent comfort with death and dying discussions through facilitated family encounters	Schillerstrom (2012)	Retrospective analysis	Explore the educational potential for a collaboration between palliative medicine and psychiatry designed to improve first-year medical students' knowledge and comfort with end-of-life issues through a facilitated small-group discussion with family members of recently-deceased loved ones.	NS	small group and lecture	NS	-	Medical students	222	knowledge, comfort level	USA												X
134	Pilot of a hospice-based elective to learn comfort with dying patients in undergraduate medical education	Shunkwiler et al.(2005)	Quasi-experimental single-group only posttest	Determine (1) the value of contact with dying patients in changing medical students' comfort level and (2) the mechanics of starting such a course in cooperation with a nonacademic agency.	NS	clinical rotation	hospice philosophy, communication skills, and emotional support strategies	-	Medical students	15	emotions, attitudes	USA												X
135	A novel interprofessional approach to end-of-life care education: a pilot study.	Sinha et al (2015)	Quasi-experimental single-group only posttest	Describes a student-run program, entitled the "HeArt of Medicine", which was designed to foster a reflective and collaborative approach to EOL care.	NS	role play, seminar	NS	-	Medical and nursing students	32	attitudes	USA									X			X
136	Ambulatory hospice training in family medicine residency.	Stanton et al. (2003)	Quasi-experimental single-group only posttest	Evaluate revealed enhanced resident understanding of hospice philosophy and venues,	1 month	clinical rotation	NS	-	Medical students	7	knowledge; self-perceived knowledge concerning hospice care	USA			X
137	An introductory hospice experience for third-year medical students.	Steen et al.(1999)	Quasi-experimental single-group pre/posttest	Evaluate an intense course in hospice education	5 days	clinical rotation	NS	-	Medical students	24	attitudes	USA				X
138	The Effects of Interprofessional Pediatric End-of-Life Simulation on Communication and Role Understanding in Health Professions Students	Stout-Aguila et al. (2018)	Quasi-experimental single-group pre/posttest	Analyze the impact of interprofessional pediatric end-of life simulations for health professions students.	1 day	role play, simulation	NS	-	Medical and nursing students	20	communication skills	USA									X		X
139	Attitudes toward death anxiety and dying among respiratory care students: a pilot study	Stokes et al (2010)	Mixed methods	Compare active teaching strategies with passive lecture by evaluating cognitive, affective, and psychomotor learning outcomes, while highlighting end-of-life communication in nursing education	NS	lecture, clinical rotation	symptom of dyspnea, the five stages of death and dying, patient spiritual concerns and role of respiratory therapist		Medical students	24	death anxiety, experience of caring for a dying patients	USA												X
140	The status of medical education in end-of-life care: A national report.	Sullivan et al.(2003)	Cross-sectional study	Assess the status of medical education in end-of-life care and identify opportunities for improvement	-	-	-	-	Students	1455	attitudes, quantity and quality of education, preparation, perceived value	USA				X
141	The evaluation of simulation in a baccalaureate nursing program	Swenty and Eggleston (2011)	Quasi-experimental single-group pre/posttest	Analyze differences in student perceptions of active learning and fidelity in four SBLE (one EOL)	NS	simulation	NS	-	Nursing students	79	satisfaction, confidence,	USA										X
142	The impact of a medical under-graduate student-selected module in palliative care	Sweeney et al,(2014)	Qualitative study	Assess theeducational impactof a PC course	NS	lecture	NS	-	Medical students	24	attitudes, knowledge, skills	Ireland						X
143	Keeping it real: Exploring an interdisciplinary breaking bad news role-play as an integrative learning opportunity.	Sweeney et al,(2015)	Qualitative study	Explore an interdisciplinary breaking bad news role-play in a palliative care module.	NS	lecture, role play	SPIKES model	-	Medical and nursing students	NS	communication skills , experience of teaching BBN	Ireland									X
144	Death is not always a failure: outcomes from implementing an online virtual patient clinical case in palliative care for family medicine clerkship.	Tan et al. (2013)	Quasi-experimental single-group pre/posttest	Determine whether virtual patient case in palliative care could offer students acceptable alternative to real-life experiences Mixed methods pre and post	NS	Virtual patient clinical case	pain management, symptom control, and discussing limited prognosis status	-	Medical students	130	knowledge	Canada					X	X						X
145	A mixed methodology retrospective analysis of the learning experience of final year medical students attached to a 1-week intensive palliative care course based at an Australian university	Tai et al. (2014)	Retrospective cohort study,single-group pre/posttest	Assess whether a 1-week palliative care placement improves student performance and knowledge. Explore student views on palliative care rotation, particular for building confidence	1 week	lecture, clinical rotation	physical and psychological symptom control, ethical issues, and spiritual dimensions	-	Medical students	72	knowledge, skills	Australia					X
146	Palliative and end-of-life care trainingduring the surgical clerkship.	Tchorz et al (2013)	only posttest	To evaluate thestudent’sperformanceandcommunicationskills during thesimulated patientencounters	NS	clinical rotation	communication	-	Medical students	97	communication skills	USA						X
147	Development, implementation and evaluation of a terminal and hospice care educational online module for preclinical students	Tse (2017)	Randomised prospective study	Explore the application of online learning tool with hospice experience	30 mins	lecture to hospice experience	symptoms recognisation	Randomised to receive module prior to hospice experience (YES module) versus after experience (No module)	Medical students	85	knowledge, attitudes	USA		X			X
148	Effects of a multimodule curriculum of palliative care on medical students.	Tsai et al. (2008)	Prospective cross-sectional study,single-group pre/posttest	Assess the impact of a 4-hour multimodule curriculum on knowledge and attitudes of end of life care	6 weeks	lecture, clinical rotation	Knowledge and beliefs in palliative care; typical clinical conflicts concerning palliative care; associated regulations and laws	-	Medical students	259	knowledge, clinical management	China					X
149	The effectiveness of end-of-life care simulation in undergraduate nursing education: A randomized controlled trial	Tamaki et al. (2019)	RCT	Evaluate the effectiveness of end-of-life care simulations with standardized patients in improving the knowledge, skill performance and self-confidence of undergraduate nursing students.	80 mins	simulation	emulate a patient at the EOL stage suffering from physical and psychological pain	nothing	Nursing students	N=38, experi=20, control=18	knowledge	Japan											X
150	Listening to and learning from the family carer's story: an innovative approach in interprofessional education	Turner et al.(2004)	Qualitative study	The evaluation showed that students responded positively to 'real world' learning and coped well when carers were upset or recounted distressing incidents	6 week	clinical rotation	NS	-	medical, nursing, social work and rehabilitation therapy students	NS	NS	UK									X
151	The Impact of a Death and Dying Simulation on Nursing Students Levels of Empathy, Attitude Towards Caregiving, and Fear of Death	Turner et al.(2019)	Quasi-experimental single-group pre/posttest	Assess the effectiveness of death and dying simulations experience on the development of empathy, identification of fear of death and whether these factors attribute to attitudes towards caregiving.	90 mins	role play, simulation	NS	-	Nursing students	34	attitudes	USA											X
152	Nursing and theatre collaborate: An end-of-life simulation using forum theatre	Tuxbury et al. (2012)	single-group pre/posttest	Evaluate the use of forum theatre to teach EOL care to undergraduate nursing students	NS	simulation	NS	-	Nursing students	45	confidence, anxiety	USA								X		X
153	Teaching end-of-life care via a hybrid simulation approach.	Twigg and Lynn (2012)	Quasi-experimental single-group pre/posttest	Evaluate effect of EOL simulation experience on nursing student clinical knowledge and emotional readiness.	12 hours	simulation	end of life care and the role of the nurse	-	Nursing students	16	Concerns about dying, knowledge	USA										X		X
154	Can a pain management and palliative care curriculum improve the opioid prescribing practices of medical residents?	Ury et al. (2002)	Prospective multigroup pre/posttest	Evaulate whether a case-based palliative medicine curriculum could improve medical house staff opioid prescribing practices.	10 hours	cases review	pain	NS	Medical students	273	Prescribing practices	USA			X
155	Teaching physicians how to break bad news: A 1-day workshop using standardized parents.	Vaidya et al. (1999)	Quasi-experimental single-group pre/posttest	Evaluate the effectiveness of a training program using standardized parents (SPs) to improve the performance of pediatric intensive care fellows in communicating bad news to parents.	1 day	interview	Delivering bad news	-	Medical students	7	communication skills	USA			X
156	Learning end-of-life care within a constructivist model: Undergraduate nursing students’ experiences.	Van der Wath et al.(2015）	Qualitative study	Explore and describe the experiences of nursing students in end-of-life care through experiential learning within a constructivist educational model	NS	-	-	-	Nursing students	64	NS	South Africa								X
157	Development and evaluation of a palliative medicine curriculum for third-year medical students.	von Gunten et al. (2012)	Quasi-experimental single-group pre/posttest	Assess impact, retention and magnitude of effect of a required didactic and experiential palliative care curriculum	4 weeks	lecture	hospice/palliative care prognostication, common physical symptoms, communication, and death declaration and certification	-	Medical students	487	knowledge, competency, attitudes	USA					X							X
158	Residents from five training programs report improvements in knowledge, attitudes and skills after a rotation with a hospice program	Von Gunten et al. (2003)	Quasi-experimental single-group pre/posttest	Evaluate the knowledge, attitudes and skills after a rotation with a hospice program	2-4 weeks	lecture,clinical rotation	Symptom management; tean function; grief and bereavement	-	Medical students	65	knowledge, attitudes, awareness	USA			X	X
159	Evidence of improved knowledge and skills after an elective rotation in a hospice and palliative care program for internal medicine residents	Von Gunten et al. (2005)	Quasi-experimental single-group pre/posttest	Evaluate whether a clinical elective improves measures of knowledge and skill.	1 month	clinical rotation	Symtopm management; breaking bad news; advanced directives; hospice care; family and spiritual issues; grief; managing personal stress	-	Medical students	17	knowledge, communication skills	USA			X									X
160	Reported clinical out-comes of high-fidelity simulation versus classroom-based end-of-life care education	Venkatasalu et al. (2015)	Qualitative study,multigroup-compare	Assess the effectiveness of high-fidelity simulation teaching versus classroom-based end-of-life care (EoLC) teaching for first-year nursing students on dealing with their first death experiences in clinical placements.	2 hours	simulation	care of a dying person and deceased person	classroom-based teaching	Nursing students	187	interview	UK		X						X		X
161	Evaluating an end-of-life curriculum in a medical residency program	Yacht et al. (2006)	Prospective multigroup pre/posttest	Evualate the impact of the rotation on participant knowledge and attitude.	1 week	clinical rotation	The dying process; symptom management; grief; ehtics	nothing	Medical students	88	knowledge, attitudes	USA			X
162	Lecture-simulation-combined Education Improve Nursing Undergraduates' Knowledge and Attitude for Palliative Care	Wang et al. (2020)	Quasi-experimental single-group pre/posttest	Explore the effectiveness of lecture–simulation-combined education in improving nursing undergraduates' knowledge and attitude of palliative care.	12 hours	role play, simulation	NS	-	Nursing students	52	knowledge, attitudes	China											X
163	Final-year nursing undergraduates’ understandings of palliative care:a qualitative study in Wales, UK.	Watts .(2014)	Qualitative study	Explore nursingundergraduates’understanding ofpalliative care	NS	NS	NS	-	Nursing students	11	the boundaries and practice of PC;broad scope ofpalliative care; and compassionate comfort care andemotional support.Understanding was rather superficial and focused on the imminently dying phase	UK						X
164	Effects of a ninety-minute teaching module for fourth-year medical students on a palliative care ward with student-patient encounter	Weber et al (2011)	Quasi-experimental single-group pre/posttest	Investigate the effects of an obligatory 90-minute teaching intervention on a palliative care ward by means of quantitative and qualitative methods.	90 mins	PC module	NS	-	Medical students	163	Perceived comfort, confidence,attitudes	Germany												X
165	Situated cognition as a learning framework for international end-of-life simulation	Wyrostok et al. (2014)	Quasi-experimental single-group pre/posttest	Explore application of situated cognition as a pedagogical approach for teaching nursing students about EOL care.	1 day	lecture,simulation	NS	-	Nursing students	NS	self-awareness, self-efficacy	Qatar										X

## Sheet: Appendix V
Appendix V. The detailed findings of each SRs
title	Author/year	Summary of Findings summarized according to Kirkpatrick levels (1) learner reaction (level 1); (2) modification of attitudes/perceptions (level 2a); (3) acquisition of knowledge/skills (level 2b); (4) behavioural change (level 3); (5) changes in patient care (level 4a); (6) organizational change (level 4b); and (7) societal change (level 4c))
The effect of teaching methods in palliative care education for undergraduate nursing and medical students: a systematic review	Hokka et al,2022	Results of the meta-analysis: 1. attitudes (Kirkpatrick 2a) a meta-analysis of seven studies (Experimental=236, Control=177) showed that diverse types of palliative care education interventions (simulations; lectures, films and group discussions; humanistic nursing educational pedagogies;observing interdisciplinary teams working in palliative care;using a combination of presentations, visits to h…
Teaching Palliative Care to Health Professional Students: A Systematic Review and Meta-Analysis of Randomized Controlled Trials	Donne et al. 2019	Results of meta-analysis: 1. Knowledge (Kirkpatrick 2b) a meta-analysis of four studies including 359students (Experimental=196, Control=163) showed that interventions significantly improved students' knowledge (SMD=0.92 , 95% CI: 0.16-1.69, P=0.02). The heterogeneity was 90% so a random effects analysis was used. When we only removed the articles with higher risk of bias, the overall result did …
A Systematic Review of Postgraduate Palliative Care Curricula	Shaw et al. 2010	1. Knowledge (Kirkpatrick 2b) 20 studies evaluated improvement in knowledge around various palliative care topics, by a written examination, an objective chart review or self-perceived changes in knowledge. All but one of these studies measured significant improvements in either tested or self-perceived knowledge. Low intensity interventions (defined as a short (less than 8 hours), single teachin…
End-of-Life Training in U.S. Medical Schools: A Systematic Literature Review	Bickel-Swenson et al,. 2007	1. competency (Kirkpatrick 2b) The findings of all studies in this review demonstrate that end-of-life educational curricula and clinical training improve the competency of medical students. Students who participated in a formal end-of-life curriculum considered themselves more competent than students with no formal curriculum in addressing the physical, emotional, and psychosocial issues related…
How effective is undergraduate palliative care teaching for medical students? A systematic literature review	Boland et al,. 2020	1. Knowledge (Kirkpatrick 2b) Six of seven studies included small-scale teaching intervention (a range of interventions of different sizes, from 1.5 to 10.5 hours, with a median of 4 hours) showed statistically significant improvements in knowledge assessment outcomes, and one of these studies included a 1-year follow-up, with knowledge retention demonstrated. One study did not show overall impro…
The contribution of undergraduate palliative care education: does it influence the clinical patient’s care?	Centeno et al,. 2015	1. Reactions after learning experiences (Kirkpatrick 1) Four studies stated that students reported that the palliative care learning experence gave them a renewed sense of drive and enthusiasm for their chosen career and helped them rediscover a deeper meaning in medicine or nursing and their roles as future healthcare professionals. Students reported satisfaction as they found the simulation exp…
End-of-Life Care Teaching Strategies in Prelicensure Nursing Education: An Integrative Review	Lippe, et al. 2015	1. Attitude,self-confidence or self-efficacy,awareness/ appreciation (Kirkpatrick 2a) Four studies reported a statistically significant decrease in self-reported student anxiety (ie, less discomfort about talking with dying patients, decreased desire to avoid aring for these individuals, decreased fear of death and dying, etc). Five studies demonstrated improvements in student attitudes but did n…
Experiences of nursing students participating in end-of-life education programs: A systematic review and qualitative metasynthesis	Ruiz-Pellón et al,. 2020	1. reactions (Kirkpatrick 1) Many studies described that students experienced favorable feelings and emotions as a result of their participation in the pedagogical activity, such as: being happy and feeling thankful for having participated in the activity, showing interest, as it was an important subject for them, feeling useful, emotional and moved, as well as showing a decreased level of anxiet…
Impact of Palliative and End of Life Care Interprofessional Education for Pre-licensure Healthcare Students: An Integrated Review	Kukimoto et al.,2023	1.attitudes and perceptions (Kirkpatrick 2a) Eight studies showed postintervention improvements in participants’ attitudes, collaboration and self-efficacy toward IPE (Interprofessional Education), attitudes and perceptions of teamwork,self-efficacy toward IPE and comfort toward palliative care, attitudes toward IPE/EOL care, readiness regarding IPE and teamwork, and perception of knowledge/ skil…
Palliative Care Simulations in Undergraduate Nursing Education: An Integrative Review	Kirkpatrick et al.,2017	1. knowledge (Kirkpatrick 2b) Although high-fidelity manikins were used alone in most studies, use of live actors and role play were shown to be effective in increasing student knowledge in the delivery of PC. Students in the observer role scored higher in knowledge post simulation than students in active simulation-based learning experiences (SBLEs) roles. Students in the qualitative studies rep…
Effects of hospice simulation on nursing undergraduate's knowledge, attitude and comunicaton: a systematic revie	Wang Yan，2022	Results of meta-analysis: 1. Knowledge (Kirkpatrick 2b) a meta-analysis of four studies including 341students (Experimental=168, Control=173) showed that simulations significantly improved students' knowledge (SMD=-4.06 , 95% CI: -6.34, -1.77, P=0.0005). The heterogeneity was 98% so a random effects analysis was used. Sensitive analysis showed the overall result did not change significantly. 2. A…
Palliative Care Educational Interventions for Prelicensure Health-Care Students: An Integrative Review	Lippe et al., 2018	1. knowledge (Kirkpatrick 2b) Fifteen studies showed improved knowledge and 2 studies did not have significant changes in knowledge. (studies that reported improved knowledge implemented a variety of teaching interventions, including dedicated courses, patient care experiences, simulations, and/or EPEC or ELNEC training) 2. attitude, self-efficacy/confidence/perceived competence, preparedness (Ki…
